# Supplementary material for: LINC00473 as an Immediate Early Gene under the Control of the EGR1 Transcription Factor
Source: Noncoding RNA. 2020 Nov 12;6(4):46. doi: 10.3390/ncrna6040046 (PMC7712511; doi:10.3390/ncrna6040046)
Supplement: Supplementary file 1 [file ncrna-06-00046-s001.zip]

Archive with 4 entries (4 files):
- Table S1.docx
- Table S2.docx
- Table S3.docx
- Figure S1. Basic elements of the CRISPR-Cas9 technology.docx
